# Supplementary material for: Up-regulation of Grb2-associated binder 1 promotes hepatocyte growth factor-induced endothelial progenitor cell proliferation and migration
Source: PeerJ. 2019 Mar 29;7:e6675. doi: 10.7717/peerj.6675 (PMC6442669; doi:10.7717/peerj.6675)
Supplement: Supplemental Information 1 — The expression of the Gab1 and β-actin after transfected (western blot). [file peerj-07-6675-s001.zip]

Archive with 2 entries (2 files):
- actin.Tif
- Gab1.Tif
