# Supplementary material for: Up-regulation of Grb2-associated binder 1 promotes hepatocyte growth factor-induced endothelial progenitor cell proliferation and migration
Source: PeerJ. 2019 Mar 29;7:e6675. doi: 10.7717/peerj.6675 (PMC6442669; doi:10.7717/peerj.6675)
Supplement: Supplemental Information 3 — The expression of Gab1, P-Gab1, c-Met, SHP2, P-SHP2, ERK1/2, P-ERK1/2, and β-actin in each group was determined by western blot. [file peerj-07-6675-s003.zip]

Archive with 8 entries (8 files):
- actin.Tif
- c-Met 2019.1.17.tif
- Gab 1 2018.3.2.Tif
- MAPK 2018.3.2.Tif
- P-Gab 1 2018.2.6.Tif
- P-MAPK 2018.1.23.Tif
- P-SHP2 2018.3.2.Tif
- SHP-2 2018.1.19.Tif
