# Supplementary material for: Up-regulation of Grb2-associated binder 1 promotes hepatocyte growth factor-induced endothelial progenitor cell proliferation and migration
Source: PeerJ. 2019 Mar 29;7:e6675. doi: 10.7717/peerj.6675 (PMC6442669; doi:10.7717/peerj.6675)
Supplement: Supplemental Information 4 [file peerj-07-6675-s004.zip]

Archive with 12 entries (12 files):
- Figure 1G.csv
- Figure 1H.csv
- Figure 1I.csv
- Figure 2E.csv
- Figure 2F.csv
- Figure 2G.csv
- Figure 3B.csv
- Figure 3C.csv
- Figure 4B.csv
- Figure 4C.csv
- Figure 4D.csv
- Figure 4E.csv
