# Supplementary material for: Up-regulation of Grb2-associated binder 1 promotes hepatocyte growth factor-induced endothelial progenitor cell proliferation and migration
Source: PeerJ. 2019 Mar 29;7:e6675. doi: 10.7717/peerj.6675 (PMC6442669; doi:10.7717/peerj.6675)
Supplement: Supplemental Information 4 [file peerj-07-6675-s004.zip › Figure 1G.csv]

12	16	20	24	28	32
657	1024	1203	947	841	785
771	985	1329	824	731	777
539	891	1450	890	690	631
