# Supplementary material for: Up-regulation of Grb2-associated binder 1 promotes hepatocyte growth factor-induced endothelial progenitor cell proliferation and migration
Source: PeerJ. 2019 Mar 29;7:e6675. doi: 10.7717/peerj.6675 (PMC6442669; doi:10.7717/peerj.6675)
Supplement: Supplemental Information 4 [file peerj-07-6675-s004.zip › Figure 1H.csv]

Control	AD-Gab1
0.235	1.261
0.198	0.92
0.249	1.096
