# Supplementary material for: Up-regulation of Grb2-associated binder 1 promotes hepatocyte growth factor-induced endothelial progenitor cell proliferation and migration
Source: PeerJ. 2019 Mar 29;7:e6675. doi: 10.7717/peerj.6675 (PMC6442669; doi:10.7717/peerj.6675)
Supplement: Supplemental Information 4 [file peerj-07-6675-s004.zip › Figure 1I.csv]

	Control	Control	Control	AD-Gab1	AD-Gab1	AD-Gab1
Gab1	0.88863	0.09036	3	1.37356	0.20725	3
