# Supplementary material for: Up-regulation of Grb2-associated binder 1 promotes hepatocyte growth factor-induced endothelial progenitor cell proliferation and migration
Source: PeerJ. 2019 Mar 29;7:e6675. doi: 10.7717/peerj.6675 (PMC6442669; doi:10.7717/peerj.6675)
Supplement: Supplemental Information 4 [file peerj-07-6675-s004.zip › Figure 2E.csv]

Control	Control+HGF	AD-Gab1	AD-Gab1+HGF
12.95	24.33	20.13	26.73
9.09	15.03	19.39	23.08
10.31	19.68	17.28	22.98
11.04	18.77	13.69	25.99
13.36	17.51	20.53	27.5
