# Supplementary material for: Up-regulation of Grb2-associated binder 1 promotes hepatocyte growth factor-induced endothelial progenitor cell proliferation and migration
Source: PeerJ. 2019 Mar 29;7:e6675. doi: 10.7717/peerj.6675 (PMC6442669; doi:10.7717/peerj.6675)
Supplement: Supplemental Information 4 [file peerj-07-6675-s004.zip › Figure 2F.csv]

Control	Control+HGF	AD-Gab1	AD-Gab1+HGF
1.016807	1.55615	1.824096	3.187861
1.334951	2.275766	1.955256	3.182058
1.188406	2.140187	2.161774	3.021505
1.502336	2.511682	1.727027	3.684636
