# Supplementary material for: Up-regulation of Grb2-associated binder 1 promotes hepatocyte growth factor-induced endothelial progenitor cell proliferation and migration
Source: PeerJ. 2019 Mar 29;7:e6675. doi: 10.7717/peerj.6675 (PMC6442669; doi:10.7717/peerj.6675)
Supplement: Supplemental Information 4 [file peerj-07-6675-s004.zip › Figure 2G.csv]

	Control	Control	Control	Control	Control+HGF	Control+HGF	Control+HGF	Control+HGF	AD-Gab1	AD-Gab1	AD-Gab1	AD-Gab1	AD-Gab1+HGF	AD-Gab1+HGF	AD-Gab1+HGF	AD-Gab1+HGF
24:00:00	0.481	0.308	0.263	0.366	0.342	0.395	0.274	0.261	0.21	0.211	0.3	0.237	0.227	0.201	0.229	0.208
48:00:00	0.357	0.309	0.414	0.428	0.374	0.359	0.428	0.428	0.415	0.371	0.327	0.37	0.346	0.379	0.372	0.371
72:00:00	0.363	0.567	0.492	0.643	0.582	0.817	0.916	1.075	0.674	0.731	0.805	0.911	1.103	1.206	1.124	1.367
96:00:00	0.732	0.8	0.91	0.898	0.834	0.692	0.821	0.908	0.739	0.643	0.726	0.887	0.767	0.799	0.733	0.75
120:00:00	1.039	1.067	1.264	1.129	1.046	0.963	1.088	1.02	0.979	1	0.891	0.869	0.896	0.891	0.854	0.963
