# Supplementary material for: Up-regulation of Grb2-associated binder 1 promotes hepatocyte growth factor-induced endothelial progenitor cell proliferation and migration
Source: PeerJ. 2019 Mar 29;7:e6675. doi: 10.7717/peerj.6675 (PMC6442669; doi:10.7717/peerj.6675)
Supplement: Supplemental Information 4 [file peerj-07-6675-s004.zip › Figure 3B.csv]

	Control	Control	Control	Control+HGF	Control+HGF	Control+HGF	AD-Gab1	AD-Gab1	AD-Gab1	AD-Gab1+HGF	AD-Gab1+HGF	AD-Gab1+HGF
12	24.89	24.95	28.16	37.69	34.95	40.6	29.39	35.93	19.43	44.19	51.45	50.65
24	41.21	38.48	45.57	63.62	62.04	53.06	57.91	55.62	45.31	77.53	82.93	81.6
36	54.4	51.34	53.93	79.19	72.67	81.31	65.56	66.48	55.16	82.39	87.91	88.43
48	60.41	57.25	61.88	87.76	85.52	88.79	72.08	73.56	64.38	89.64	94.14	93.74
