# Supplementary material for: Up-regulation of Grb2-associated binder 1 promotes hepatocyte growth factor-induced endothelial progenitor cell proliferation and migration
Source: PeerJ. 2019 Mar 29;7:e6675. doi: 10.7717/peerj.6675 (PMC6442669; doi:10.7717/peerj.6675)
Supplement: Supplemental Information 4 [file peerj-07-6675-s004.zip › Figure 3C.csv]

	Control	Control	Control	Control+HGF	Control+HGF	Control+HGF	AD-Gab1	AD-Gab1	AD-Gab1	AD-Gab1+HGF	AD-Gab1+HGF	AD-Gab1+HGF
0:00:00	0	0	0	0	0	0	0	0	0	0	0	0
12:00:00	24.89	24.95	28.16	37.69	34.95	40.6	29.39	35.93	19.43	44.19	51.45	50.65
24:00:00	41.21	38.48	45.57	63.62	62.04	53.06	57.91	55.62	45.31	77.53	82.93	81.6
36:00:00	54.4	51.34	53.93	79.19	72.67	81.31	65.56	66.48	55.16	82.39	87.91	88.43
48:00:00	60.41	57.25	61.88	87.76	85.52	88.79	72.08	73.56	64.38	89.64	94.14	93.74
