# Supplementary material for: Up-regulation of Grb2-associated binder 1 promotes hepatocyte growth factor-induced endothelial progenitor cell proliferation and migration
Source: PeerJ. 2019 Mar 29;7:e6675. doi: 10.7717/peerj.6675 (PMC6442669; doi:10.7717/peerj.6675)
Supplement: Supplemental Information 4 [file peerj-07-6675-s004.zip › Figure 4B.csv]

Control	Control+HGF	AD-Gab1	AD-Gab1+HGF
0.114708	0.28151	0.113845	0.330526
0.13571	0.23957	0.09632	0.31583
0.10766	0.20477	0.12539	0.30938
