# Supplementary material for: Up-regulation of Grb2-associated binder 1 promotes hepatocyte growth factor-induced endothelial progenitor cell proliferation and migration
Source: PeerJ. 2019 Mar 29;7:e6675. doi: 10.7717/peerj.6675 (PMC6442669; doi:10.7717/peerj.6675)
Supplement: Supplemental Information 4 [file peerj-07-6675-s004.zip › Figure 4C.csv]

Control	Control+HGF	AD-Gab1	AD-Gab1+HGF
0.514211	0.565035	0.495684	0.861977
0.47531	0.60379	0.45824	0.80337
0.45821	0.55837	0.55968	0.73591
