# Supplementary material for: Up-regulation of Grb2-associated binder 1 promotes hepatocyte growth factor-induced endothelial progenitor cell proliferation and migration
Source: PeerJ. 2019 Mar 29;7:e6675. doi: 10.7717/peerj.6675 (PMC6442669; doi:10.7717/peerj.6675)
Supplement: Supplemental Information 4 [file peerj-07-6675-s004.zip › Figure 4D.csv]

Control	Control+HGF	AD-Gab1	AD-Gab1+HGF
0.32393	0.439446	0.415477	0.705989
0.30189	0.50862	0.30841	0.60833
0.23845	0.40921	0.45192	0.58991
