# Supplementary material for: Up-regulation of Grb2-associated binder 1 promotes hepatocyte growth factor-induced endothelial progenitor cell proliferation and migration
Source: PeerJ. 2019 Mar 29;7:e6675. doi: 10.7717/peerj.6675 (PMC6442669; doi:10.7717/peerj.6675)
Supplement: Supplemental Information 4 [file peerj-07-6675-s004.zip › Figure 4E.csv]

Control	Control+HGF	AD-Gab1	AD-Gab1+HGF
8.883	8.455	8.83	8.496
8.572	8.555	8.629	8.633
8.745	8.697	8.652	8.733
